# Supplementary material for: Comprehensive Metabolite Identification of Genipin in Rats Using Ultra-High-Performance Liquid Chromatography Coupled with High Resolution Mass Spectrometry
Source: Molecules. 2023 Aug 29;28(17):6307. doi: 10.3390/molecules28176307 (PMC10489007; doi:10.3390/molecules28176307)
Supplement: Supplementary file 1 [file molecules-28-06307-s001.zip]

Archive with 1 entries (1 files):
- molecules-2561541-supplementary.pdf
